# Supplementary material for: Survey of transcriptome analyses of hippocampal neurogenesis with focus on adult dentate gyrus stem cells
Source: Front Cell Dev Biol. 2025 May 30;13:1605116. doi: 10.3389/fcell.2025.1605116 (PMC12162651; doi:10.3389/fcell.2025.1605116)
Supplement: Supplementary file 3 [file Table1.xlsx]

## Sheet: Gene profiles Matrix overlaps
Table S1 Matrix of gene profiles. Matrix of the pairwise comparisons between the representative genes regulated during NSC activation or quiescence revealed by the mouse transcriptomic studies cited in the review.
The yellow boxes indicate the total number of genes of a specific report that were taken for comparison. Orange boxes denote comparisons of interest.
· Shin et al., 2015 (Fig. 4B) (300 genes): top 150 up- and 150 down-regulated genes included in the UP1000 and DOWN1000 genes regulated during neurogenesis identified in the study on quiescent and activated NSCs.
· Shin et al., 2015 (Fig. 4A) (83 genes): 83 transcription factors involved in NSC activation.
· Berg et al., 2019 (Fig. 4D): 5 NSC-specific genes.
· Borrett et al., 2022 (Table 6): 105 genes selectively increased in quiescent adult- NSC.
· Ibrayeva et al., 2021 (Text): 70 genes associated with NSC deeper quiescence during aging.
· Micheli et al., 2021 (Fig. 3B and 4B) (Btg1KO; 84 genes): genes counterregulated by running in the Btg1 knockout dentate gyrus (i.e., 42 genes up regulated and 42 genes downregulated by running in the Btg1 knockout dentate gyrus).
· Micheli et al., 2023 (Table 2 and S6) (p16KO; 106 genes): 106 top regulated genes during NSC activation by running in p16 knockout dentate gyrus.
· Micheli et al., 2023 (Table S1) p16KO (Set B): 1227 genes, gene signature of p16 knockout mice in dentate gyrus(Set B).
· Gilley et al., 2011 (Table 1): 8 genes identified in nestin-GFP-expressing stem/progenitor cells.
· Hochgerner et al., 2018 (Fig. 2C): 11 top enriched genes in RGL during early postnatal neurogenesis.
· Jimenez-Cyrus et al., 2024 (Fig. 3B): 34 genes up- or down-regulated specifically during postnatal transition of active NSCs to early quiescence (a1 to q1).
		Shin et al., 2015 (300 genes)	Shin et al., 2015 (83 genes)	Berg et al., 2019	Borrett et al., 2022	Ibrayeva et al., 2021	Micheli et al., 2021 (Btg1KO; 84 genes)	Micheli et al., 2023 p16KO (106 genes)	Micheli et al., 2023 p16KO (Set B)	Gilley et al., 2011	Hochgerner et al., 2018	Jimenez-Cyrus et al., 2024
	Shin et al., 2015 (300 genes)	300	15	1	58	1	2	8	37	2	2	13
	Shin et al., 2015 (83 genes)	15	83	2	4	3	1	3	11	0	4	14
	Berg et al., 2019	1	2	5	1	0	0	0	2	0	2	2
	Borrett et al., 2022	58	4	1	105	0	0	1	17	1	1	2
	Ibrayeva et al., 2021	1	3	0	0	70	0	0	5	0	0	0
	Micheli et al., 2021 (Btg1KO; 84 genes)	2	1	0	0	0	84	1	5	0	0	2
	Micheli et al., 2023; p16KO (106 genes)	8	3	0	1	0	1	106	22	0	1	2
	Micheli et al., 2023; p16KO (Set B)	37	11	2	17	5	5	22	1227	3	1	6
	Gilley et al., 2011	2	0	0	1	0	0	0	3	8	0	0
	Hochgerner et al., 2018	2	4	2	1	0	0	1	1	0	11	3
	Jimenez-Cyrus et al., 2024	12	14	2	2	0	2	2	6	0	3	34

## Sheet: List of gene profiles
	Table S1 Matrix of gene profiles. List of genes used for comparisons.
	Reference	Shin et al., 2015 Figure 4B	Shin et al., 2015 Figure 4A	Berg et al., 2019 Figure 4D	Borrett et al., 2022 Table 6	Ibrayeva et al., 2021 (text)	Micheli et al., 2021 Figure 3B and 4B	Micheli et al., 2023 Table 2 and S6	Micheli et al., 2023 Table S1	Gilley et al., 2011 Table 1	Hochgerner et al., 2018 Figure 2C	Jimenez-Cyrus et al., 2024 Figure 3B
		300 genes: 150 UP 150 DOWN in activated and quiescent NSCs	83 genes (transcription factors) involved in NSC activation: 41 UP 42 DOWN	5 NSC-specific genes	105 genes of quiescent SGZ NSC	70 genes of deeper quiescence	84 genes counterregulated by running in Btg1KO	106 genes regulated in NSC activation by running in p16KO dentate gyrus	1227 genes: gene signature of p16KO DG	8 genes in Nestin-GFP stem/progenitor cells	11 genes enriched in NSCs in postnatal neurogenesis	34 DE genes in transition from active to quiescent NSCs
		Notch2	Hmgb2	Vim	2310022B05Rik	Socs2	Snca	Ush1c	Sval1	apoe	sox9	Ezh2
		Gm10789	Hmgb1	Sox9	4930402H24Rik	Sox11	Npas4	Tfap2c	Obp2a	cldn10	id3	Apex1
		Aldoart1	Sox11	Prom1	Acsbg1	Igf1	Fos	Npw	Upk3bl	cspg2	Hes1	Naca
		Macf1	Ybx1	Pax6	Acsl6	Wnt3	Arc	Nlrc5	Glra1	tbx5	tshz2	Nfix
		Cldn10	Nfib	Hes1	Aldoc	Epha4	C230038L03Rik	Mki67	Clec4n	vtn	hopx	Uhrf1
		Aldoa	Nfix		Ank2	Ezh2	4931429L15Rik	Lepr	Otc	cd47	hes5	Set
		Ctnnd2	Insm1		Apoe	Disc1	Gm17567	Clcn1	Gtf2a1l	eaat2	tfap2c	Top2a
		Dbi	Hmgb3		Appl2	Mag	Gm15952	Cyp11a1	4930429F24Rik	glt1	cox4i2	Pcna
		Ckb	Ssrp1		Arhgap5	Plp1	3632451O06Rik	Top2a	Tectb		rgs5	Hmgn5
		Cmtm5	Smarcc1		Atp1a2	Wee1	Gm21967	Eomes	Wisp2		rhcg	Npm1
		Cd63	Zfp367		Atp1b2	Nsl1	Cpne9	Pabpc1l	Vnn1		ascl1	Rps3
		Npas3	Smarce1		Bhlhe41	Mcm6	Gkn3	Zic4	Fgl1			Hmgb1
		Ctsb	Mxd3		Chchd10	Heca	Cd99	Nxph4	1700101E01Rik			Hmgb3
		Mlc1	Zfp62		Clu	Abl1	Fam198b	Pole	Klf17			Ybx1
		Slc1a3	Zeb2		Cmtm5	Abl2	Scube2	Insm2	Selenbp2			Hnrnpab
		Ptprz1	Nfia		Cpe	Crh	Exph5	Mocos	BC002163			Sox11
		Sparcl1	Sox4		Cspg5	Lef1	Chgb	Col18a1	Gm17746			Hmgb2
		Mt3	Terf1		Csrp1	Plxna4	Luzp2	Unc13d	Sycp1			Npas3
		Sox9	Tcf4		Cst3	Plxnb3	St8sia6	Slc18a2	Six3os1			Sox9
		Atp1b2	Tulp4		Cxcl14	Nrp2	Myh11	Prc1	Spag17			Hopx
		Nrxn1	Emx1		Dbp	Farp2	Egr1	D17H6S56E-5	Ccr1			Hes1
		Ramp1	Hmga1-rs1		Dclk1	Arhger11	Iyd	Cenpf	Neil3			Nr3c1
		Cpe	Zfp637		Dtna	Arhgep32	Evpl	Gstm2	Gm17455			Etv5
		S1pr1	Mycn		Entpd2	Rassf1	Cpm	Knstrn	AI662270			Rorb
		S100a16	Foxg1		Fam107a	Cdh13	Cyr61	Fbln5	Tmem45a2			Bhlhe41
		Slc6a1	Tcf12		Fxyd1	Icmt	Cyp26b1	Scel	Pou3f1			Fosb
		4933409K07Rik	Cebpg		Gabrb1	Spata13	Neurod6	Pcsk5	Chrna5			Fos
		Ddah1	Eomes		Gfap	Myo9b	Nr4a1	Fam186b	Fkbp11			EPas1
		9830132P13Rik	Zmiz1		Gja1	Tiam2	Epha6	Mb21d1	Trim29			Kif15
		Atp1a2	Nfyc		Gm10561	Mcf2l	Fxyd7	Dpf3	Gm3716			Relb
		Cd81	Zfp386		Gm2a	Scai	Kcnj2	Trp73	Bpifa1			Nacc2
		Qk	Zkscan1		Gm3764	Kdm1b	Hs6st3	Ncapd2	Pirt			Nr4a1
		Gpm6b	Bcl11a		Gnao1	Kdm2a	Shc3	Lpin2	Tnfrsf11b			Msx1
		Hopx	Zfp763		Gpm6a	Kdm4a	Ptgs2	Dbn1	Casq1			Olig1
		Sparc	Zfp944		Gpm6b	Kdm5d	Rasgrp1	Grm1	Psmc3ip
		Gstm5	Zbtb41		Gpr37l1	Uty	Stac2	Slc26a4	Pbk
		Syt11	Trp53		Gria2	Sox30	Cntnap5c	Cog1	Cox7b2
		Sdc4	Csde1		Gstm1	Mycn	Cd109	Zfp143	Aldh1a7
		4930470H14Rik	Zmiz2		Hepacam	Creb1	Dusp6	Gabbr2	Hist1h4c
		Arglu1	Zfp808		Hopx	Hif1an	Dock9	Ubap2l	4930447N08Rik
		Tnc	Zbtb38		Hopxos	Sertad2	Trhde	Etf1	Sis
		Msi2	Atf4		Id4	Epcam	Clmp	Prkar1a	Fam159b
		Ppap2b	Zfp617		Itih3	Cd14	Rhod	Ubqln1	F630042J09Rik
		Gstm1	Camta2		Itm2c	Malt1	Cartpt	Nucks1	Slc43a3
		Clu	Mxi1		Kcnj10	Eif2ak2	Oxt	Glrb	A330015K06Rik
		Fabp7	Thap7		Lgr4	Tirap	Mcm6	Dcaf12	Tlr6
		Gpm6a	Lef1		Lsamp	Myd88	Cxcl5	Selt	C3
		Scrg1	Zfp869		Malat1	Agbl2	Tuba1c	Arl5a	Tlr12
		Glud1	Zfpm2		Mfge8	Agbl4	Trpa1	Set	1700024P16Rik
		Cpne8	Fezf2		Mgll	Pigc	Rhbdl3	Pex10	Efcab6
		Gm10845	Mier1		Mlc1	Pigl	Gm3755	Actr10	Mdfi
		Gm19757	Etv5		Mmd2	Pigz	Gpr88	Rlim	Gbp11
		Btg1	Arx		Msi2	Irgm2	mt-Co2	Xiap	Stac
		Tmem176b	4932411N23Rik		Mt1	Hhat	C1ql2	Tmed7	Hmga2-ps1
		Dclk1	Zbtb26		Mt2	Zdhhc8	Hba-a2	Tmx1	Gimap6
		Cspg5	Klf15		Mt3	Atad5	Rbp1	Mesdc1	Ccdc80
		Bcl2	Grhl1		Neat1	Hus1	Capn11	2610002M06Rik	Ferd3l
		Atp6v0c-ps2	Zfp740		Notch2	Pms2	Fam83d	Ube2d3	Twist1
		Efha2	Nfx1		Nrxn1	Lig3	Klhdc8a	Cnbp	5930412G12Rik
		Mmd2	Ikzf2		Nrxn2	Mcm9	Hba-a1	Ptges3	Cd59a
		Gm14204	Fos		Ntm	Sesn2	Gfra2	Tmx3	Dnali1
		Entpd2	Bcl6		Ntrk2	Msh3	Grik3	Rpe	Gdpd3
		Gpld1	Dmtf1		Ntsr2	Msh6	Net1	Mrps14	Serpina3c
		Sgpp2	Tfe3		Ogt	Rfc3	Hrk	Nrxn1	Rarres2
		Hist1h2bc	Zbtb4		Padi2	Rfc5	Wnt7b	Mzt1	Hs3st2
		Aldoc	Nr3c1		Phkg1	Rad18	Dclk3	Purb	Tceal7
		Ntrk2	Sox2		Pitpnc1	Chek1	Hbb-bs	Mypop	Svep1
		Pla2g7	Dbx2		Pla2g7	Blm	Cygb	Fgf12	Actn3
		Ptn	Zscan26		Plpp3	Spidr	Ramp3	Pbx1	Egfl6
		Mt1	Pou3f3		Prex2	Fancb	Trabd2b	Eef1b2	Zfp605
		Prnp	Tcf7l2		Prnp		Asic4	Ppp2r4	Fgf16
		S100a1	Nr2e1		Psap		Fam101b	Nudt3	Gm11201
		Angptl7	Rfx4		Ptprz1		Hbb-bt	Trove2	1500015O10Rik
		Lrrc4b	Tsc22d3		Qk		Kcnc4	Rps5	Endou
		Dtna	Irf3		Ramp1		Vat1l	Dcaf12l1	Gabra2
		Calcrl	Hes1		Riiad1		Ptgds	Fam174a	E2f8
		Sat1	Id3		Rsrp1		Tunar	Pou3f3	Prr15
		Fxyd1	Zfp71-rs1		S100a1		Tspan18	Fundc2	Pdzk1
		Id4	Bhlhe41		S100a16		Asphd2	Gnai1	A2m
		Scg3	Npas3		S100a6		Dgat2	Svip	Cdh6
		Tmbim6	Sox9		S1pr1		Sowaha	Rps12	Gem
		Tspan7	Hopx		Scarb2		Foxk1	Tceb1	Rarres1
		Slc1a2	id4		Scd2		Sipa1l2	Galk1	Fgf18
		Itm2b			Scg3		1810041L15Rik	Zfp958	Rsad2
		Malat1			Sdc4			Crim1	Atp2c2
		Gm5334			Selm			Rgs14	Depdc7
		Prdx6			Sepp1			Sh3bgrl	Lpl
		Prex2			Sfxn5			Sdhaf3	Mdh1b
		Car2			Sirpa			Tmem88b	Eif2ak2
		G730013B05Rik			Slc14a1			Asah2	Amn
		Luzp2			Slc1a2			Fam103a1	Fam198b
		Gnao1			Slc1a3			Tspan12	Gpr161
		Scd2			Slc25a18			Smim15	Fam89a
		Slc14a1			Slc6a1			Grm3	Bfsp2
		S100a6			Slc6a11			Ttc9	Map3k19
		Uba1y			Sox9			Klhl4	Hrsp12
		A630075F10Rik			Sparcl1			Galnt6	Tdgf1
		Glrx2			St6galnac5			Gabra3	Ngfr
		A630089N07Rik			Syt11			Rps27	Nog
		Tmem100			Timp3			Mir703	1700001L19Rik
		Htra1			Tmem47			Ramp3	Gucy2f
		Gm17821			Tpcn1			Vit	Hdhd3
		Mfge8			Tsc22d4			Sp8	Gpr183
		Arhgap5			Tspan7			Chrm5	Igfbp2
		Il5ra			Ttyh1			Nov	Anxa4
		Ndrg2						Fam227b	Pvalb
		Kcnj10							Adi1
		Lsamp							Tekt1
		Gstm3							Aass
		Apoe							Scrg1
		Ttyh1							Plin3
		Gja1							Dmp1
		2610017I09Rik							Gm2115
		Ntsr2							Zdhhc2
		Tmem47							Klc3
		Btbd16							Cela1
		Synj2bp							Tmem163
		Eps15							Magt1
		Nkain4							Slc25a34
		Gpr37l1							Vamp5
		Zfp71-rs1							Apln
		Naaa							Fabp7
		Ahcyl1							Alad
		Cav2							Ccr5
		Cst3							Lrig1
		Timp3							Htra3
		Omg							Tusc1
		Acsl3							Rnaset2b
		Lama2							Txnrd3
		Hepacam							Pou3f4
		D14Abb1e							Ldoc1
		Adam23							Fam114a1
		Prdx6b							Slc15a3
		Pla2g16							Hey2
		Agt							Hddc2
		9130221F21Rik							Tle3
		Slc15a1							Hgf
		Cd9							Met
		9330158H04Rik							Gm715
		Fbxl17							Lmcd1
		Chst2							Pdlim2
		Apol6							Egln3
		Jag1							Gadl1
		Itih3							Sox21
		Fut8							Gpr17
		Pdcd4							Pth1r
		Gpr98							A930005H10Rik
		Fam213a							Homer2
		Lmbrd1							Gpr34
		Itih1							Sytl4
		Hist1h1e							Slc16a3
		Gm4925							Ppap2c
		Kif2c							Agbl4
		Rad51ap1							Wfs1
		Melk							Slc16a1
		Gm20756							Sdsl
		Eomes							Grap
		Ccnb2							2900052N01Rik
		Cdca4							Hapln4
		Ube2c							Col25a1
		Lsm5							BC026585
		Fen1							P2ry12
		Tuba1c							Zfp488
		Hist1h2ao							Gpatch11
		Aurkb							Bmp6
		Insm1							S100b
		Syce2							Rab13
		Knstrn							Fgf1
		Kif23							Plxdc1
		Tk1							Ipp
		Tmsb10							Enpp2
		Cdca3							Scd1
		Ilf2							Gfap
		Cks2							Evi2a
		Cenpw							Efhd1
		Prc1							Zcchc24
		Cdca2							Plvap
		Elavl2							S100a1
		Cenpn							Perp
		Mis18bp1							Gbp2
		Kif4							Plekhb1
		Anln							Moxd1
		Clspn							Havcr2
		Nuf2							Rpl3
		Rfc4							Neu4
		H3f3b							Tmem119
		Birc5							Pawr
		1700009N14Rik							Itgb4
		Bub1b							Sh3rf1
		Cenpk							Ocel1
		Kif20a							Wnt3
		Tubb5							Metrn
		2810417H13Rik							3110035E14Rik
		1190002F15Rik							Ntsr2
		Hmgb3							Vip
		Hn1							Slc39a12
		Rpl35							Lsm6
		Spc25							Itgb3bp
		Hells							Kctd12b
		Ran							Kcnj16
		Hist1h2ac							Tifa
		Rfc3							Ostf1
		4930422G04Rik							Cox18
		Tsnax							Dio2
		Cdca8							Rbp1
		Pbk							Bag3
		Rps11							Chst3
		Tpx2							Mmp15
		Sox11							Cdh22
		Snrpg							Rxfp3
		Kif22							Dap
		Fxyd6							2010320M18Rik
		Hmmr							Rhoq
		Incenp							Dnase2a
		Adss							Zbtb7b
		Top2a							Gabrg1
		Elavl4							Pik3cg
		Kif11							Metrnl
		Mki67							Ednrb
		Ckap2l							Lppos
		Mcm5							Suclg2
		Rrm2							Tmem229a
		Stmn1							Rab32
		Tmsb4x							Arhgdib
		H2afz							Rassf4
		Tuba1b							Zfp773
		Coro1c							S100a13
		Rbm3							Cdk5rap2
		2700094K13Rik							Cnp
		Rplp0							Prrx1
		Lig1							Erbb2
		Marcks							Pygm
		Cdca7							Rnd2
		Gins2							Arhgdig
		Nop58							Nrip3
		Rps20							Aqp4
		Cdk4							Tmed5
		Cks1b							Mycbp
		Mcm7							Cdk5rap1
		Tacc3							Aldh1l2
		Eef1a1							Dbi
		R							Mfap3l
		B430319G15Rik							Tmem173
		Rplp2-ps1							Tst
		Wdr89							Tspan12
		Ybx1							Car2
		Rps5							Mxra7
		Rplp2							Snx22
		Rpl4							Ddah1
		Haus1							Acsbg1
		Dctpp1							Ptn
		Nde1							Irf8
		Nfix							Fam181b
		Hnrnpa1							Gsn
		Hmgn2							Pllp
		Ptma							Arhgef26
		Ccnd2							Haus7
		Gm12504							Cldn10
		Rpl41							Pde3a
		E030024N20Rik							Pxmp2
		Ppia							Sepp1
		Rps24							Sox5
		Uba52							Apoe
		Smc2							Abhd3
		Sumo2							Eva1a
		Pcna							Adamtsl5
		Erh							Ndn
		Myef2							Chpt1
		Ddx39b							G0s2
		Gm6531							Gramd3
		Rpa1							Lrrc27
		Dtymk							Nefh
		Hmgb2							Pcgf5
		Tpm4							Tmem47
		Rpsa							Cav2
		Nfib							Nckap1l
		Hnrnpab							H2-D1
		Rps3							Rab31
		Gm6654							Abtb2
		Rps6							Tspan2
		Hmgb1							Rn45s
		Rps19							Mlc1
		Rpl32							Crb2
		Anapc15							Rasl11b
		Bub3							Papss2
		Nap1l1							S100a16
		Rps7							Fam210b
		Rps14							Sox2
		Rps9							Cadm4
		Rpl13a							Nacc2
		Rpl3							Tmsb10
		Mfap2							Creb3l2
		Gm11517							Cib2
		Slc24a5							Lix1
		Rpl23							Serpine2
		Oaz1							Lbh
		Rpl23a							Olig1
		Rps12							Laptm5
		Rpl37a							Ccdc28a
									Lynx1
									Sox10
									Serpini1
									Snx8
									Pantr1
									Degs1
									Cst3
									Ankrd34b
									As3mt
									Pros1
									Slc7a11
									Gpc6
									Tns3
									Npas3
									Slc7a2
									Ntm
									Tox
									Calcrl
									Syndig1
									Triobp
									Sparc
									Agtrap
									Cmtm6
									Lhfpl3
									Wwtr1
									Acyp2
									Olig2
									Anxa3
									C030006K11Rik
									Zfp217
									Psph
									Rhov
									Sall1
									Fuca1
									Scp2
									Sdf2l1
									Cyp4v3
									Fam213b
									Pmm1
									Shroom3
									Pou3f2
									Gltp
									Hapln1
									Crlf2
									Ndufa2
									Lair1
									Pole4
									Drap1
									Herc6
									Lap3
									Csdc2
									Slc25a17
									Tril
									Pamr1
									Sardh
									Mthfd1l
									Pax6
									Sox4
									Cmbl
									Nefm
									Steap2
									Sap30l
									Sox9
									Hpgds
									Itgb1bp1
									Msrb1
									Ndufb9
									Yes1
									Pcsk1n
									Gli3
									Gm2a
									Cd151
									Arap1
									Krt1
									Qk
									Kcnab3
									Cotl1
									Stard10
									Acacb
									Sptssa
									Adhfe1
									Tmem176b
									Anapc10
									Idnk
									Wipf1
									Mien1
									Cdh20
									Tceb1
									Krcc1
									Pcdhgc3
									Tmsb4x
									Isoc2a
									Zfp787
									1700123O20Rik
									Tmem151b
									Rprml
									Cry1
									Clic4
									Pcdh10
									Cox7c
									Glud1
									Arhgap5
									Esrrg
									Arfip1
									Pmp22
									Tnfrsf1b
									Rfk
									Agpat5
									Cacybp
									Atp6v1g1
									Cox4i1
									Pcsk6
									Pbxip1
									Abat
									Mt3
									Tmem251
									Gas1
									Rcan3
									Zfp758
									Gdf11
									Ssbp4
									Mrpl12
									Uqcr11
									Irak2
									Sh3bgrl
									Lrp4
									Hsdl2
									Tppp3
									Snapc3
									Trp53inp2
									Arxes2
									Megf11
									Cadps2
									Dnajc3
									Crim1
									Arpc1b
									Plod1
									Pik3r1
									Btbd19
									Npas2
									Nol3
									Ctsz
									Rnf144a
									Snrpe
									Rab4a
									Ubc
									Zxdb
									Fam32a
									Cdk2ap2
									Rps6ka1
									Tns1
									Srxn1
									Prdx2
									Polr2f
									Stat3
									Mrpl28
									Arpc5
									Tm2d1
									Myo10
									Adgrg1
									Pdlim5
									Erbb2ip
									Tmem86a
									Prex1
									Mrps6
									Egfr
									Podxl2
									Neurl1b
									H2-K1
									Tom1
									Stat5b
									Slc25a15
									B3glct
									Foxo4
									2410006H16Rik
									Rabep1
									Sh3glb1
									Ube2v2
									Plce1
									Plekhh3
									Gpam
									Mrps36
									Nr2f6
									Mfhas1
									Ckb
									Limd1
									St6galnac6
									Rita1
									Rit1
									Opcml
									Rnf128
									Pmepa1
									Nudt4
									Chst11
									Mad1l1
									Scrt1
									2810428I15Rik
									Tvp23b
									6330403A02Rik
									Serp1
									Rab21
									Tmem65
									Srp54a
									Gab1
									Wwc2
									Tomm22
									Mrpl36
									Prkrir
									Kat2b
									Nkain1
									Plxnb1
									C330018D20Rik
									Syt6
									Tmem33
									Kif1c
									Esrra
									Vma21
									Raly
									Nhp2l1
									Pdgfb
									Chmp4b
									Cyb561
									Phkg1
									Slc38a3
									Sod1
									Rbm19
									Asap2
									Caskin2
									Acadvl
									Cd47
									Ppp1cb
									Lasp1
									Rplp2
									Rnf7
									Micu3
									Gatad2a
									Tmx1
									Selt
									Bcan
									Ptpn11
									Frmd8
									Gadd45gip1
									Wwp1
									Pou3f3
									Snf8
									Slc4a2
									2510009E07Rik
									Purb
									Megf10
									Smim20
									Arhgap12
									Aes
									Slc41a1
									1700066M21Rik
									Galnt7
									Inppl1
									Rab5a
									Fbl
									Eid1
									Asic1
									Tubg1
									Mzt1
									Ndufa7
									Plcd4
									Lypla1
									Atp5g3
									Rmdn3
									Hccs
									Diras1
									Nap1l4
									Trove2
									Kctd12
									Rhobtb3
									Rgs14
									Mal2
									Fbxw8
									Pdap1
									Tmem55a
									Ppp2r4
									Capn5
									Hectd3
									Mmd
									Sdhaf2
									Tmed7
									Apba1
									Tmx3
									Rab39b
									Reps2
									Abhd17b
									Adam9
									Btbd2
									Ddx54
									Acadsb
									Ube2d3
									Kras
									Soga3
									Ddr1
									Kif13a
									Ppp1r16a
									Trappc13
									Rab8b
									Ado
									Jakmip1
									Fam49b
									Agap2
									Nrxn2
									Vps52
									Elp2
									Slc35b4
									Ubap2l
									Usp33
									Nemf
									Zmym4
									Grm7
									Rnps1
									Rbsn
									A830010M20Rik
									Lpin2
									Ccpg1
									3110002H16Rik
									Xrn2
									Sprn
									Nrd1
									Fmnl1
									Fam120b
									Ncstn
									Ctc1
									Zfp280d
									Atp8a1
									Vipas39
									Zfp12
									Nfix
									Reps1
									Coro1c
									Brd8
									Cnot1
									Slc37a4
									E2f6
									Sez6l
									Zfp667
									Cirh1a
									Strn
									Rnf20
									Kidins220
									Dagla
									Bbs7
									Lrp11
									Pick1
									Tmem18
									Sema4f
									Xab2
									Scn3b
									Pml
									AW554918
									Fbf1
									Ddx49
									Zbtb17
									Lrpprc
									Clstn2
									Odc1
									Mars
									Mybbp1a
									Upf1
									Wdr17
									Aaas
									Rad50
									D630045J12Rik
									Grb10
									Pcdhb20
									Faah
									Klhdc4
									Boc
									Bbs5
									Abhd10
									Morc3
									Tsta3
									Ica1
									Rlf
									Nup88
									Cog1
									Zfp668
									Zfp113
									Pnma3
									Tdrd3
									Wdr19
									Ift122
									Orc3
									Zfp143
									Tmem144
									Cwc22
									Gba
									D130043K22Rik
									Zswim4
									Shprh
									Zscan12
									Mrpl9
									Nup155
									Alg3
									Polr2a
									Tspyl2
									Utp14a
									Epha7
									Arhgap21
									Ovca2
									Uros
									Unc13a
									Limk2
									Hmbs
									9930104L06Rik
									Polr3a
									Rbm6
									Zfp869
									Ttc28
									Scmh1
									Cstf3
									Palm2
									Capza1
									Tmem120b
									Mknk1
									Dopey1
									Hsf4
									Timm44
									Sec23a
									E130307A14Rik
									Tmem138
									Trafd1
									B4galt4
									B3gntl1
									Ift172
									Abcg2
									Rev3l
									Grhl1
									Dand5
									Pcdhb13
									Ttc21b
									Rnf169
									Edc4
									Vps13b
									Ints1
									Dock7
									Eri2
									Nit1
									Cdh9
									Pgap2
									Tgfbr3
									Sdccag8
									Bbs2
									Polk
									Katna1
									Psme4
									Pnpt1
									Car12
									Tmem59l
									Zfp354a
									Mitf
									Mecr
									Dync1i2
									B230217C12Rik
									Zfp939
									Lig3
									Pced1b
									Ppp1r3e
									Frrs1l
									Ino80
									Vav3
									Spg11
									Zfp384
									Pcgf1
									Ttc4
									Vps33b
									Cep97
									Akap7
									Pm20d2
									Sat2
									Ctns
									Trub1
									Armcx6
									Trmt11
									Mthfsd
									Tmod1
									Alkbh3
									Shc2
									Ap4b1
									Trrap
									Tle1
									Unc79
									Abcb1b
									Cacna1c
									Parp2
									Ankhd1
									AW146154
									Ccdc30
									Ophn1
									Rnf32
									Casp2
									Zfp160
									5330417C22Rik
									Eogt
									Trmt1
									Pank4
									Cpeb1
									Spag1
									Sdccag3
									Zfp157
									Slc35b3
									Jade3
									Mzf1
									Hnrnpdl
									Cep89
									Ikbkb
									Rab36
									Zcchc11
									Tubgcp2
									A430046D13Rik
									Pcdhga12
									Zscan26
									Cep295
									Hmgb1
									Rfxank
									Tsga10
									Dync2h1
									Lbr
									Med8
									Accs
									Dgki
									2310045N01Rik
									Zbtb20
									Smarcd2
									Syne1
									Serac1
									Zfand4
									Kctd16
									Nsmaf
									C920006O11Rik
									6820431F20Rik
									1700030K09Rik
									Bbs12
									Ptpn21
									Polr2k
									Panct2
									Pfas
									Zfat
									Slc27a3
									Man2b1
									Zcwpw1
									Syn3
									Heatr1
									Grm8
									Zfp697
									Zfp112
									Rad18
									Pigb
									Dus4l
									Pdzrn4
									Hist2h2be
									Tmem194
									Slco2a1
									5330413P13Rik
									Abca8b
									Kdm5d
									Npy1r
									Fam35a
									Fdxacb1
									2210406O10Rik
									Gigyf1
									Ece2
									Slc25a27
									C2cd5
									4933427D14Rik
									Cyp4f13
									Ofd1
									Zfc3h1
									Gm14322
									Ryr2
									Med23
									Tubd1
									Zfp784
									Pcdhga1
									Nek3
									Car15
									Alg13
									Dgka
									Abcc8
									Tmem260
									Ypel4
									Dpp7
									Prdm10
									Vipr1
									B3galnt2
									Btg2
									Mb21d1
									Zfp583
									Arhgap17
									Alg1
									Cc2d2a
									Vegfc
									Cc2d1b
									Cep164
									Fcgr2b
									Ints2
									Tbc1d2
									Dvl2
									Zfp874a
									Cacna1d
									Mid1
									Pcdhga2
									Rnf39
									Zfp653
									Rbm28
									Agbl5
									Exd2
									Rhebl1
									Slc26a8
									A930012L18Rik
									Pcdha11
									Pcdhb21
									Nrip2
									Pcsk5
									Aasdh
									Per3
									Zfp85os
									Map7
									Pcdha9
									Mcm5
									Asxl3
									Mob3c
									Vps13c
									Btaf1
									Krba1
									Lppr1
									Park2
									3110062M04Rik
									1600020E01Rik
									Phf21b
									Fnbp4
									Zfp738
									Rbm12b2
									Znf512b
									Slx1b
									Aspdh
									Pot1b
									Btbd8
									Susd1
									Sfswap
									Ripk2
									Trmt13
									Tceanc2
									AA415398
									Runx2
									Ap4e1
									Hemk1
									2810029C07Rik
									Slc7a6
									Tnxb
									Chaf1a
									Recql5
									Snapc4
									Prdm5
									4933421O10Rik
									Tnip2
									Trim17
									Efcab5
									Zmym6
									Zfp280c
									Rpusd3
									Rrp1b
									Otof
									Tyk2
									Fyco1
									Scnm1
									Gstm6
									Ctnnal1
									Acp1
									Cdon
									Icam1
									Tmem150a
									Flt3
									Casp6
									Tbce
									2001-01-01
									Crlf1
									Ankzf1
									Sema5b
									Ttll3
									Alg6
									Rab34
									Txlnb
									Gpnmb
									Mks1
									Pan2
									Sass6
									Srd5a1
									E130008D07Rik
									Rad9b
									Rbm33
									Brca2
									Glis3
									Kcnf1
									L3mbtl1
									4833422C13Rik
									C630043F03Rik
									Paxbp1
									Prtg
									Fgf10
									Dclre1c
									Palmd
									Pkd1l3
									Nnt
									Snhg17
									Henmt1
									Kifc5b
									Gabpb2
									Klf2
									Ncoa7
									Pisd-ps2
									Elovl1
									Syna
									AW822252
									Cep70
									Col6a3
									Vwa3a
									Ddit4l
									Idua
									Cntrl
									Abhd14b
									A230056J06Rik
									Ntn5
									Smpd4
									Dffb
									Gcfc2
									0610040B10Rik
									Aoc2
									Itga11
									2900076A07Rik
									Ccdc116
									2610005L07Rik
									Myo19
									Traip
									Polq
									Tpd52l1
									Fam129c
									Ccdc57
									Paqr5
									Rtel1
									1110019D14Rik
									Tert
									Sbsn
									Eaf2
									Pdia5
									A230077H06Rik
									Ror1
									Cracr2a
									Phtf1
									9830166K06Rik
									Zgrf1
									Wisp1
									Igsf9
									Noxred1
									Fas
									Notum
									Gm12216
									Rsl1
									Ap1g2
									Fcrls
									Doc2g
									4933406C10Rik
									Card10
									Hdac7
									Nvl
									Erich6
									Hif3a
									Mov10
									Pcdhb1
									Fbxw10
									4933439C10Rik
									Hspb8
									Dnah2
									Slc16a11
									Shkbp1
									Gm11944
									Srp9
									Hpdl
									Gm10037
									6330549D23Rik
									Asprv1
									Gm5087
									Gm20063
									1500004A13Rik
									Gm960
									Lrrc29
									Ankef1
									Col15a1
									Pdlim3
									6430550D23Rik
									Zfp185
									Hyi
									Mri1
									Gm4013
									Tmem86b
									Tnfrsf23
									Pxdn
									Dennd1c
									F420014N23Rik
									Ttn
									2610042L04Rik
									Cubn
									Mcmdc2
									Spx
									Tmem252
									5730480H06Rik
									Nlrc5
									Spag5
									Gm7854
									Snord89
									4933407K13Rik
									Gch1
									Wdhd1
									Scn9a
									Thsd1
									Nsun7
									Ybx2
									A330076C08Rik
									Lpar2
									Col20a1
									4931408D14Rik
									Piwil2
									Ipw
									Npc1l1
									Gm14420
									Gm14403
									1700109H08Rik
									Ccdc171
									Anxa9
									Cabyr
									Iqch
									Ldhal6b
									Oacyl
									Ptpn22
									Lhx1
									Upk1b
									Catsperd
									Cdk3-ps
									Etnppl
									Sec1
									Hist3h2bb-ps
									Gm15446
									Sh2d4b
									Tgfbr3l
									Plekhn1
									Cd247
									Cxcl5
									Cldn19
									Hfm1
									Gbp6
									Mmp23
									Bub1b
									4933432I09Rik
									Gm20605
									Tbrg3
									Misp
									Myo1a
									Asic3
									Gsta3
									Slc17a9
									Ccl28
									Mybl2
									Rho
									Gfy
									Krtcap3
									Efcab3
									Arr3
									AI182371
									4933409K07Rik
									Itga10
									Ascl2
									Rem1
									Npas4
									Lgals12
									Stx11
									Eqtn
									Mir541
									9030624G23Rik
									D4Ertd617e
									Krt12
									D630029K05Rik
									F2rl3
									5730408K05Rik
									Barhl2
									2700099C18Rik
									Trabd2b
									Frem3
									Pla2g4c
									Tomt
									Nlrp5-ps
									Mir384
									Olfr539
									Ch25h
									Snord19
									Il1rl1
									Mir3470b
									Itgb1bp2
									Gm609
									Gm20172
									Gm3893
									Mir3101
									Cnga2
									Mir3070a
									Adh1
									Mir6935
									Gm4952
									Pdia2
									Upk3a
									Gm1123
									Lactbl1
									Gm21057
									2310075C17Rik
									Pou4f2
									Pabpn1l
									Krt20
									A930041C12Rik
									1810010D01Rik
									BC048644
									Nkx2-9
									Pkd1l2
									Mir677
									Snord45b
									Mir5098
									Gm9999
									Dcdc2c
									Mir1929
									Mir5128
